# Supplementary material for: Influence of Different Deep Eutectic Solvents and Plant Extracts on Antioxidant, Mechanical, and Color Properties of Alginate Film
Source: Polymers (Basel). 2024 Jul 22;16(14):2084. doi: 10.3390/polym16142084 (PMC11280554; doi:10.3390/polym16142084)
Supplement: Supplementary file 1 [file polymers-16-02084-s001.zip]

Archive with 1 entries (1 files):
- polymers-3105416-supplementary.pdf
